# Supplementary material for: Manipulation of artificial and living small objects by light driven diffusioosmotic flow
Source: Sci Rep. 2024 Aug 7;14:18342. doi: 10.1038/s41598-024-69001-6 (PMC11306628; doi:10.1038/s41598-024-69001-6)
Supplement: Supplementary file 1 — Supplementary Information. [file 41598_2024_69001_MOESM1_ESM.zip]

Archive with 18 entries (18 files):
- Edited Supplementary Information.docx
- legend to Video  S3.docx
- legend to Video  S4.docx
- legend to Video  S5.docx
- legend to Video  S6.docx
- legend to Video  S7.docx
- legend to Video  S8.docx
- legend to Video S1.docx
- legend to Video S2.docx
- Rev3 Putida UV laser.mp4
- S1 Collection UV laser  1.3 uW 75 AzoPEG.mp4
- S2 Collection blue laser 9.3 uW 150 AzoPEG.mp4
- S3 Cleaning UV LED blue laser 39 uW AzoPEG 150 uM.mp4
- S4 Temperature 40 Collection UV laser 07 uW AzoPEG 75 uM.mp4
- S5 Worms growing, UV LED 99  blue laser 180 uW AzoPEG 150 uM.mp4
- S6 Putida  Control 10.mp4
- S7 Putida AzoPEG 150 uM.mp4
- S8 Putida SP collection blue laser 86 uW.mp4
